# Supplementary material for: TAGINE: fast taxonomy-based feature engineering for microbiome analysis
Source: Bioinform Adv. 2026 Feb 17;6(1):vbag056. doi: 10.1093/bioadv/vbag056 (PMC12961271; doi:10.1093/bioadv/vbag056)
Supplement: vbag056_Supplementary_Data [file vbag056_supplementary_data.zip]

Archive with 3 entries (3 files):
- Supplementary_Figures.pdf
- SuppTable1.pdf
- SuppTable2.pdf
